# Supplementary material for: Metabolite and Transcriptome Profiling Analysis Provides New Insights into the Distinctive Effects of Exogenous Melatonin on Flavonoids Biosynthesis in Rosa rugosa
Source: Int J Mol Sci. 2024 Aug 26;25(17):9248. doi: 10.3390/ijms25179248 (PMC11395435; doi:10.3390/ijms25179248)
Supplement: Supplementary file 1 [file ijms-25-09248-s001.zip]

Archive with 1 entries (1 files):
- ijms-3111891-supplementary.pdf
